# Supplementary material for: Lactobacillus-derived protoporphyrin IX and SCFAs regulate the fiber size via glucose metabolism in the skeletal muscle of chickens
Source: mSystems. 2024 May 23;9(6):e00214-24. doi: 10.1128/msystems.00214-24 (PMC11237663; doi:10.1128/msystems.00214-24)
Supplement: Table S2 — Composition of cecal microbial metabolic pathways based on level 1-3 KEGG functions. [file msystems.00214-24-s0004.xls]

## Sheet: 工作表1
Table S2. Composition of cecal microbial metabolic pathways based on level 1-3 KEGG functions
ko	Level 1 KEGG function	Level 2 KEGG function	Level 3 KEGG function	Relative abundance (Mean ± SEM％）
ko04112	Cellular Processes	Cell growth and death	Cell cycle - Caulobacter	2.02 ± 0.02
ko04111	Cellular Processes	Cell growth and death	Cell cycle - yeast	0.00 ± 0.00
ko04113	Cellular Processes	Cell growth and death	Meiosis - yeast	0.02 ± 0.00
ko02030	Cellular Processes	Cell motility	Bacterial chemotaxis	0.18 ± 0.02
ko02040	Cellular Processes	Cell motility	Flagellar assembly	0.39 ± 0.06
ko02026	Cellular Processes	Cellular community - prokaryotes	Biofilm formation - Escherichia coli	0.39 ± 0.01
ko02025	Cellular Processes	Cellular community - prokaryotes	Biofilm formation - Pseudomonas aeruginosa	0.13 ± 0.01
ko05111	Cellular Processes	Cellular community - prokaryotes	Biofilm formation - Vibrio cholerae	0.46 ± 0.02
ko02024	Cellular Processes	Cellular community - prokaryotes	Quorum sensing	1.80 ± 0.07
ko04136	Cellular Processes	Transport and catabolism	Autophagy - other	0.00 ± 0.00
ko04138	Cellular Processes	Transport and catabolism	Autophagy - yeast	0.04 ± 0.00
ko04144	Cellular Processes	Transport and catabolism	Endocytosis	0.00 ± 0.00
ko04139	Cellular Processes	Transport and catabolism	Mitophagy - yeast	0.00 ± 0.00
ko04146	Cellular Processes	Transport and catabolism	Peroxisome	0.18 ± 0.01
ko04145	Cellular Processes	Transport and catabolism	Phagosome	0.00 ± 0.00
ko02010	Environmental Information Processing	Membrane transport	ABC transporters	6.35 ± 0.18
ko03070	Environmental Information Processing	Membrane transport	Bacterial secretion system	1.08 ± 0.03
ko02060	Environmental Information Processing	Membrane transport	Phosphotransferase system (PTS)	0.28 ± 0.03
ko04392	Environmental Information Processing	Signal transduction	Hippo signaling pathway - multiple species	0.00 ± 0.00
ko04011	Environmental Information Processing	Signal transduction	MAPK signaling pathway - yeast	0.01 ± 0.00
ko04070	Environmental Information Processing	Signal transduction	Phosphatidylinositol signaling system	0.07 ± 0.00
ko02020	Environmental Information Processing	Signal transduction	Two-component system	3.59 ± 0.10
ko03050	Genetic Information Processing	Folding, sorting and degradation	Proteasome	0.02 ± 0.00
ko03060	Genetic Information Processing	Folding, sorting and degradation	Protein export	1.06 ± 0.02
ko04141	Genetic Information Processing	Folding, sorting and degradation	Protein processing in endoplasmic reticulum	0.21 ± 0.01
ko03018	Genetic Information Processing	Folding, sorting and degradation	RNA degradation	2.46 ± 0.04
ko04130	Genetic Information Processing	Folding, sorting and degradation	SNARE interactions in vesicular transport	0.00 ± 0.00
ko04122	Genetic Information Processing	Folding, sorting and degradation	Sulfur relay system	0.66 ± 0.01
ko04120	Genetic Information Processing	Folding, sorting and degradation	Ubiquitin mediated proteolysis	0.00 ± 0.00
ko03410	Genetic Information Processing	Replication and repair	Base excision repair	1.09 ± 0.04
ko03030	Genetic Information Processing	Replication and repair	DNA replication	1.51 ± 0.03
ko03440	Genetic Information Processing	Replication and repair	Homologous recombination	2.94 ± 0.04
ko03430	Genetic Information Processing	Replication and repair	Mismatch repair	1.96 ± 0.03
ko03450	Genetic Information Processing	Replication and repair	Non-homologous end-joining	0.02 ± 0.00
ko03420	Genetic Information Processing	Replication and repair	Nucleotide excision repair	1.66 ± 0.04
ko03022	Genetic Information Processing	Transcription	Basal transcription factors	0.02 ± 0.00
ko03020	Genetic Information Processing	Transcription	RNA polymerase	0.88 ± 0.03
ko03040	Genetic Information Processing	Transcription	Spliceosome	0.01 ± 0.00
ko00970	Genetic Information Processing	Translation	Aminoacyl-tRNA biosynthesis	5.33 ± 0.16
ko03015	Genetic Information Processing	Translation	mRNA surveillance pathway	0.01 ± 0.00
ko03010	Genetic Information Processing	Translation	Ribosome	4.04 ± 0.18
ko03008	Genetic Information Processing	Translation	Ribosome biogenesis in eukaryotes	0.21 ± 0.01
ko03013	Genetic Information Processing	Translation	RNA transport	0.28 ± 0.01
ko00250	Metabolism	Amino acid metabolism	Alanine, aspartate and glutamate metabolism	1.24 ± 0.02
ko00330	Metabolism	Amino acid metabolism	Arginine and proline metabolism	0.61 ± 0.01
ko00220	Metabolism	Amino acid metabolism	Arginine biosynthesis	0.47 ± 0.01
ko00270	Metabolism	Amino acid metabolism	Cysteine and methionine metabolism	1.04 ± 0.01
ko00260	Metabolism	Amino acid metabolism	Glycine, serine and threonine metabolism	0.79 ± 0.01
ko00340	Metabolism	Amino acid metabolism	Histidine metabolism	0.46 ± 0.01
ko00300	Metabolism	Amino acid metabolism	Lysine biosynthesis	0.60 ± 0.01
ko00310	Metabolism	Amino acid metabolism	Lysine degradation	0.25 ± 0.01
ko00360	Metabolism	Amino acid metabolism	Phenylalanine metabolism	0.29 ± 0.00
ko00400	Metabolism	Amino acid metabolism	Phenylalanine, tyrosine and tryptophan biosynthesis	0.52 ± 0.01
ko00380	Metabolism	Amino acid metabolism	Tryptophan metabolism	0.15 ± 0.01
ko00350	Metabolism	Amino acid metabolism	Tyrosine metabolism	0.17 ± 0.00
ko00290	Metabolism	Amino acid metabolism	Valine, leucine and isoleucine biosynthesis	0.31 ± 0.01
ko00280	Metabolism	Amino acid metabolism	Valine, leucine and isoleucine degradation	0.21 ± 0.00
ko00525	Metabolism	Biosynthesis of other secondary metabolites	Acarbose and validamycin biosynthesis	0.19 ± 0.00
ko00254	Metabolism	Biosynthesis of other secondary metabolites	Aflatoxin biosynthesis	0.07 ± 0.00
ko00999	Metabolism	Biosynthesis of other secondary metabolites	Biosynthesis of secondary metabolites	6.40 ± 0.03
ko00999	Metabolism	Biosynthesis of other secondary metabolites	Biosynthesis of secondary metabolites - unclassified	0.08 ± 0.00
ko00332	Metabolism	Biosynthesis of other secondary metabolites	Carbapenem biosynthesis	0.13 ± 0.00
ko00901	Metabolism	Biosynthesis of other secondary metabolites	Indole alkaloid biosynthesis	0.07 ± 0.00
ko00261	Metabolism	Biosynthesis of other secondary metabolites	Monobactam biosynthesis	0.20 ± 0.00
ko00524	Metabolism	Biosynthesis of other secondary metabolites	Neomycin, kanamycin and gentamicin biosynthesis	0.09 ± 0.00
ko00401	Metabolism	Biosynthesis of other secondary metabolites	Novobiocin biosynthesis	0.13 ± 0.00
ko00311	Metabolism	Biosynthesis of other secondary metabolites	Penicillin and cephalosporin biosynthesis	0.14 ± 0.01
ko00405	Metabolism	Biosynthesis of other secondary metabolites	Phenazine biosynthesis	0.09 ± 0.00
ko00333	Metabolism	Biosynthesis of other secondary metabolites	Prodigiosin biosynthesis	0.18 ± 0.00
ko00404	Metabolism	Biosynthesis of other secondary metabolites	Staurosporine biosynthesis	0.07 ± 0.00
ko00521	Metabolism	Biosynthesis of other secondary metabolites	Streptomycin biosynthesis	0.38 ± 0.01
ko00520	Metabolism	Carbohydrate metabolism	Amino sugar and nucleotide sugar metabolism	2.51 ± 0.05
ko00053	Metabolism	Carbohydrate metabolism	Ascorbate and aldarate metabolism	0.22 ± 0.01
ko00650	Metabolism	Carbohydrate metabolism	Butanoate metabolism	0.46 ± 0.01
ko00660	Metabolism	Carbohydrate metabolism	C5-Branched dibasic acid metabolism	0.21 ± 0.00
ko00020	Metabolism	Carbohydrate metabolism	Citrate cycle (TCA cycle)	0.38 ± 0.01
ko00051	Metabolism	Carbohydrate metabolism	Fructose and mannose metabolism	1.02 ± 0.03
ko00052	Metabolism	Carbohydrate metabolism	Galactose metabolism	1.17 ± 0.03
ko00010	Metabolism	Carbohydrate metabolism	Glycolysis / Gluconeogenesis	0.73 ± 0.01
ko00630	Metabolism	Carbohydrate metabolism	Glyoxylate and dicarboxylate metabolism	0.57 ± 0.01
ko00562	Metabolism	Carbohydrate metabolism	Inositol phosphate metabolism	0.18 ± 0.01
ko00040	Metabolism	Carbohydrate metabolism	Pentose and glucuronate interconversions	0.96 ± 0.04
ko00030	Metabolism	Carbohydrate metabolism	Pentose phosphate pathway	0.64 ± 0.01
ko00640	Metabolism	Carbohydrate metabolism	Propanoate metabolism	0.66 ± 0.02
ko00620	Metabolism	Carbohydrate metabolism	Pyruvate metabolism	1.04 ± 0.01
ko00500	Metabolism	Carbohydrate metabolism	Starch and sucrose metabolism	1.48 ± 0.05
ko00710	Metabolism	Energy metabolism	Carbon fixation in photosynthetic organisms	0.37 ± 0.00
ko00720	Metabolism	Energy metabolism	Carbon fixation pathways in prokaryotes	0.61 ± 0.01
ko00910	Metabolism	Energy metabolism	Nitrogen metabolism	0.51 ± 0.02
ko00190	Metabolism	Energy metabolism	Oxidative phosphorylation	1.69 ± 0.03
ko00195	Metabolism	Energy metabolism	Photosynthesis	0.37 ± 0.01
ko00196	Metabolism	Energy metabolism	Photosynthesis - antenna proteins	0.07 ± 0.00
ko00920	Metabolism	Energy metabolism	Sulfur metabolism	0.35 ± 0.01
ko00572	Metabolism	Glycan biosynthesis and metabolism	Arabinogalactan biosynthesis - Mycobacterium	0.09 ± 0.00
ko00531	Metabolism	Glycan biosynthesis and metabolism	Glycosaminoglycan degradation	0.35 ± 0.02
ko00604	Metabolism	Glycan biosynthesis and metabolism	Glycosphingolipid biosynthesis - ganglio series	0.17 ± 0.01
ko00603	Metabolism	Glycan biosynthesis and metabolism	Glycosphingolipid biosynthesis - globo and isoglobo series	0.23 ± 0.01
ko00601	Metabolism	Glycan biosynthesis and metabolism	Glycosphingolipid biosynthesis - lacto and neolacto series	0.07 ± 0.00
ko00571	Metabolism	Glycan biosynthesis and metabolism	Lipoarabinomannan (LAM) biosynthesis	0.07 ± 0.00
ko00540	Metabolism	Glycan biosynthesis and metabolism	Lipopolysaccharide biosynthesis	0.88 ± 0.02
ko00515	Metabolism	Glycan biosynthesis and metabolism	Mannose type O-glycan biosynthesis	0.07 ± 0.00
ko00510	Metabolism	Glycan biosynthesis and metabolism	N-Glycan biosynthesis	0.18 ± 0.00
ko00511	Metabolism	Glycan biosynthesis and metabolism	Other glycan degradation	1.47 ± 0.10
ko00514	Metabolism	Glycan biosynthesis and metabolism	Other types of O-glycan biosynthesis	0.07 ± 0.00
ko00550	Metabolism	Glycan biosynthesis and metabolism	Peptidoglycan biosynthesis	1.74 ± 0.02
ko00513	Metabolism	Glycan biosynthesis and metabolism	Various types of N-glycan biosynthesis	0.17 ± 0.01
ko00592	Metabolism	Lipid metabolism	alpha-Linolenic acid metabolism	0.07 ± 0.00
ko00590	Metabolism	Lipid metabolism	Arachidonic acid metabolism	0.07 ± 0.00
ko01040	Metabolism	Lipid metabolism	Biosynthesis of unsaturated fatty acids	0.07 ± 0.00
ko00565	Metabolism	Lipid metabolism	Ether lipid metabolism	0.07 ± 0.00
ko00061	Metabolism	Lipid metabolism	Fatty acid biosynthesis	0.54 ± 0.01
ko00071	Metabolism	Lipid metabolism	Fatty acid degradation	0.20 ± 0.00
ko00062	Metabolism	Lipid metabolism	Fatty acid elongation	0.07 ± 0.00
ko00561	Metabolism	Lipid metabolism	Glycerolipid metabolism	0.38 ± 0.01
ko00564	Metabolism	Lipid metabolism	Glycerophospholipid metabolism	0.84 ± 0.01
ko00591	Metabolism	Lipid metabolism	Linoleic acid metabolism	0.07 ± 0.00
ko00121	Metabolism	Lipid metabolism	Secondary bile acid biosynthesis	0.16 ± 0.00
ko00600	Metabolism	Lipid metabolism	Sphingolipid metabolism	0.84 ± 0.05
ko00100	Metabolism	Lipid metabolism	Steroid biosynthesis	0.07 ± 0.00
ko00072	Metabolism	Lipid metabolism	Synthesis and degradation of ketone bodies	0.08 ± 0.00
ko00410	Metabolism	Metabolism of other amino acids	beta-Alanine metabolism	0.13 ± 0.00
ko00780	Metabolism	Metabolism of cofactors and vitamins	Biotin metabolism	0.68 ± 0.01
ko00790	Metabolism	Metabolism of cofactors and vitamins	Folate biosynthesis	0.84 ± 0.01
ko00785	Metabolism	Metabolism of cofactors and vitamins	Lipoic acid metabolism	0.17 ± 0.01
ko00760	Metabolism	Metabolism of cofactors and vitamins	Nicotinate and nicotinamide metabolism	0.88 ± 0.01
ko00670	Metabolism	Metabolism of cofactors and vitamins	One carbon pool by folate	0.65 ± 0.01
ko00770	Metabolism	Metabolism of cofactors and vitamins	Pantothenate and CoA biosynthesis	0.61 ± 0.00
ko00860	Metabolism	Metabolism of cofactors and vitamins	Porphyrin and chlorophyll metabolism	0.91 ± 0.04
ko00740	Metabolism	Metabolism of cofactors and vitamins	Riboflavin metabolism	0.38 ± 0.01
ko00730	Metabolism	Metabolism of cofactors and vitamins	Thiamine metabolism	0.92 ± 0.01
ko00130	Metabolism	Metabolism of cofactors and vitamins	Ubiquinone and other terpenoid-quinone biosynthesis	0.32 ± 0.01
ko00750	Metabolism	Metabolism of cofactors and vitamins	Vitamin B6 metabolism	0.41 ± 0.01
ko00410	Metabolism	Metabolism of other amino acids	beta-Alanine metabolism	0.13 ± 0.00
ko00460	Metabolism	Metabolism of other amino acids	Cyanoamino acid metabolism	0.37 ± 0.02
ko00473	Metabolism	Metabolism of other amino acids	D-Alanine metabolism	0.20 ± 0.00
ko00472	Metabolism	Metabolism of other amino acids	D-Arginine and D-ornithine metabolism	0.08 ± 0.00
ko00471	Metabolism	Metabolism of other amino acids	D-Glutamine and D-glutamate metabolism	0.31 ± 0.00
ko00480	Metabolism	Metabolism of other amino acids	Glutathione metabolism	0.33 ± 0.01
ko00440	Metabolism	Metabolism of other amino acids	Phosphonate and phosphinate metabolism	0.24 ± 0.01
ko00450	Metabolism	Metabolism of other amino acids	Selenocompound metabolism	0.70 ± 0.01
ko00430	Metabolism	Metabolism of other amino acids	Taurine and hypotaurine metabolism	0.15 ± 0.00
ko01059	Metabolism	Metabolism of terpenoids and polyketides	Biosynthesis of enediyne antibiotics	0.07 ± 0.00
ko01053	Metabolism	Metabolism of terpenoids and polyketides	Biosynthesis of siderophore group nonribosomal peptides	0.08 ± 0.00
ko01057	Metabolism	Metabolism of terpenoids and polyketides	Biosynthesis of type II polyketide products	0.07 ± 0.00
ko01055	Metabolism	Metabolism of terpenoids and polyketides	Biosynthesis of vancomycin group antibiotics	0.12 ± 0.00
ko00906	Metabolism	Metabolism of terpenoids and polyketides	Carotenoid biosynthesis	0.08 ± 0.00
ko00281	Metabolism	Metabolism of terpenoids and polyketides	Geraniol degradation	0.07 ± 0.00
ko00903	Metabolism	Metabolism of terpenoids and polyketides	Limonene and pinene degradation	0.08 ± 0.00
ko01054	Metabolism	Metabolism of terpenoids and polyketides	Nonribosomal peptide structures	0.08 ± 0.00
ko00523	Metabolism	Metabolism of terpenoids and polyketides	Polyketide sugar unit biosynthesis	0.32 ± 0.01
ko00909	Metabolism	Metabolism of terpenoids and polyketides	Sesquiterpenoid and triterpenoid biosynthesis	0.07 ± 0.00
ko00900	Metabolism	Metabolism of terpenoids and polyketides	Terpenoid backbone biosynthesis	0.60 ± 0.01
ko00253	Metabolism	Metabolism of terpenoids and polyketides	Tetracycline biosynthesis	0.08 ± 0.00
ko01052	Metabolism	Metabolism of terpenoids and polyketides	Type I polyketide structures	0.07 ± 0.00
ko00230	Metabolism	Nucleotide metabolism	Purine metabolism	2.87 ± 0.02
ko00240	Metabolism	Nucleotide metabolism	Pyrimidine metabolism	2.09 ± 0.03
ko00627	Metabolism	Xenobiotics biodegradation and metabolism	Aminobenzoate degradation	0.09 ± 0.00
ko00791	Metabolism	Xenobiotics biodegradation and metabolism	Atrazine degradation	0.07 ± 0.00
ko00362	Metabolism	Xenobiotics biodegradation and metabolism	Benzoate degradation	0.15 ± 0.00
ko00930	Metabolism	Xenobiotics biodegradation and metabolism	Caprolactam degradation	0.07 ± 0.00
ko00625	Metabolism	Xenobiotics biodegradation and metabolism	Chloroalkane and chloroalkene degradation	0.11 ± 0.00
ko00361	Metabolism	Xenobiotics biodegradation and metabolism	Chlorocyclohexane and chlorobenzene degradation	0.08 ± 0.00
ko00621	Metabolism	Xenobiotics biodegradation and metabolism	Dioxin degradation	0.07 ± 0.00
ko00983	Metabolism	Xenobiotics biodegradation and metabolism	Drug metabolism - other enzymes	0.49 ± 0.01
ko00642	Metabolism	Xenobiotics biodegradation and metabolism	Ethylbenzene degradation	0.07 ± 0.00
ko00364	Metabolism	Xenobiotics biodegradation and metabolism	Fluorobenzoate degradation	0.07 ± 0.00
ko00365	Metabolism	Xenobiotics biodegradation and metabolism	Furfural degradation	0.07 ± 0.00
ko00626	Metabolism	Xenobiotics biodegradation and metabolism	Naphthalene degradation	0.10 ± 0.00
ko00633	Metabolism	Xenobiotics biodegradation and metabolism	Nitrotoluene degradation	0.10 ± 0.00
ko00984	Metabolism	Xenobiotics biodegradation and metabolism	Steroid degradation	0.07 ± 0.00
ko00643	Metabolism	Xenobiotics biodegradation and metabolism	Styrene degradation	0.08 ± 0.00
ko00623	Metabolism	Xenobiotics biodegradation and metabolism	Toluene degradation	0.08 ± 0.00
ko00622	Metabolism	Xenobiotics biodegradation and metabolism	Xylene degradation	0.07 ± 0.00
