# Supplementary material for: Lactobacillus-derived protoporphyrin IX and SCFAs regulate the fiber size via glucose metabolism in the skeletal muscle of chickens
Source: mSystems. 2024 May 23;9(6):e00214-24. doi: 10.1128/msystems.00214-24 (PMC11237663; doi:10.1128/msystems.00214-24)
Supplement: Table S3 — FS-associated differential metabolites in serum. [file msystems.00214-24-s0005.xls]

## Sheet: Rumen MPY-metabotypes
Table S3. Fiber size (FS)-associated differential metabolites in serum.
Metabolites	Correlation coefficient (R)		P value		Microbiome-responsive metabolite
	Fiber diameter	Fiber density	Fiber diameter	Fiber density
3,4-dihydroxyphenylacetic acid	-0.741	0.706	0.006	0.01	Yes
3,4-dihydroxyphenylglycol	-0.615	0.657	0.033	0.02	Yes
3-hydroxy-3'-oxo-beta,epsilon-carotene	0.748	-0.727	0.005	0.007	Yes
3-methoxytyrosine	0.769	-0.706	0.003	0.01	Yes
3-methylglutaric acid	-0.664	0.748	0.018	0.005	Yes
4-hydroxyphenylacetic acid	-0.678	0.72	0.015	0.008	Yes
4-methoxyaniline	0.748	-0.741	0.005	0.006	Yes
4-methoxycinnamaldehyde	-0.685	0.762	0.014	0.004	Yes
5,8,11,14,17-eicosapentaenoic acid	0.622	-0.657	0.031	0.02	Yes
9-oxodecenoic acid	0.629	-0.734	0.028	0.007	Yes
15,16-dihode	0.713	-0.769	0.009	0.003	Yes
Acetylcarnitine	0.811	-0.734	0.001	0.007	Yes
Agavoside a	0.734	-0.678	0.007	0.015	No
Androsterone glucuronide	-0.706	0.755	0.01	0.005	Yes
Aspergillic acid	0.734	-0.769	0.007	0.003	Yes
Azelaic acid	-0.692	0.748	0.013	0.005	Yes
Bisphenol a	-0.713	0.755	0.009	0.005	Yes
Butyrin	-0.685	0.72	0.014	0.008	Yes
Cinnamaldehyde	0.685	-0.727	0.014	0.007	Yes
Corticosterone	-0.713	0.671	0.009	0.017	Yes
Dambonitol	-0.657	-0.657	0.02	0.02	Yes
Dodecanedioic acid	0.741	-0.727	0.006	0.007	Yes
Epi-tulipinolide	0.65	-0.671	0.022	0.017	Yes
Ethyl cinnamate	-0.692	0.664	0.013	0.018	Yes
Ethyl vanillin isobutyrate	-0.566	0.671	0.055	0.017	No
Ethylene thiourea	-0.748	0.671	0.005	0.017	No
Furaneol	-0.72	0.783	0.008	0.003	No
Gamma-linolenic acid	0.755	-0.713	0.018	0.005	Yes
Gingerdione	-0.699	0.762	0.011	0.004	Yes
Heptopyranosides	-0.741	0.692	0.006	0.013	Yes
Hexadecanedioic acid	-0.699	0.769	0.011	0.003	Yes
Homo-l-arginine	-0.727	0.727	0.007	0.007	Yes
Hostmaniane	0.713	-0.72	0.009	0.008	Yes
Indoleacrylic acid	-0.678	0.678	0.015	0.015	Yes
Isoferulic acid	-0.741	0.748	0.006	0.005	Yes
L-cysteine	-0.867	0.895	0	0	Yes
L-ethionine	0.804	-0.748	0.002	0.005	Yes
Leu-leu-tyr	-0.825	0.776	0.001	0.003	Yes
Lys-trp	0.839	-0.818	0.001	0.001	Yes
Methyl indole-3-acetate	0.72	-0.671	0.008	0.017	Yes
N-(3-chlorobenzoyl)glycine	-0.643	0.783	0.024	0.003	Yes
N-acetylanthranilic acid	-0.685	0.86	0.014	0	Yes
N-propyl galiate	-0.832	0.783	0.001	0.003	Yes
Ortho-phthalaldehyde	-0.643	0.741	0.024	0.006	Yes
Palmitoleic acid	0.65	-0.608	0.022	0.036	Yes
Phenethyl isothiocyanate	0.65	0.741	0.022	0.006	Yes
Propionylcarnitine	-0.741	0.797	0.006	0.002	Yes
Prosolanapyrone ii	-0.783	0.832	0.003	0.001	Yes
Prostaglandin h2 2-glyceryl ester	-0.692	0.699	0.013	0.011	Yes
Protoporphyrin ix	0.692	-0.559	0.013	0.059	Yes
Retinal	-0.671	0.713	0.017	0.009	Yes
Retinoate	-0.755	0.727	0.002	0.005	Yes
Sebacic acid	0.636	-0.692	0.026	0.013	Yes
Sedamine	-0.699	-0.734	0.011	0.007	Yes
Succinic acid	0.797	-0.803	0.015	0.01	Yes
Sesamex	0.811	-0.692	0.001	0.013	Yes
Sphingosine-1-phosphate	0.685	-0.643	0.014	0.024	Yes
Tetradecanedioic acid	0.629	-0.706	0.028	0.01	Yes
Thioinosine	-0.755	0.804	0.005	0.002	Yes
Triethylene glycol monomethyl ether	-0.755	0.804	0.005	0.002	Yes
Tyramine	0.217	-0.734	0.499	0.007	Yes
Valylvaline	-0.685	-0.671	0.014	0.017	No
Vanillin	-0.587	0.664	0.045	0.018	Yes
Vanillyl alcohol	-0.748	0.748	0.005	0.005	Yes
Vanillyl mandelic acid	0.762	0.664	0.004	0.018	Yes
Zinniol	-0.573	0.671	0.051	0.017	Yes
