# Supplementary material for: Lactobacillus-derived protoporphyrin IX and SCFAs regulate the fiber size via glucose metabolism in the skeletal muscle of chickens
Source: mSystems. 2024 May 23;9(6):e00214-24. doi: 10.1128/msystems.00214-24 (PMC11237663; doi:10.1128/msystems.00214-24)
Supplement: Table S4 — FS-associated differential metabolites in pectoralis muscle. [file msystems.00214-24-s0006.xls]

## Sheet: Rumen MPY-metabotypes
Table S4. Fiber size (FS)-associated differential metabolites in pectoralis muscle
Metabolites	Correlation coefficient (R)		P value		Microbiome-responsive metabotypes
	Fiber diameter	Fiber density	Fiber diameter	Fiber density
2,4-heptadienal	0.65	-0.748	0.022	0.005	Yes
1,3,5-heptatriene	0.692	-0.762	0.013	0.004	Yes
10-hydroxydecanoic acid	0.531	-0.643	0.075	0.024	Yes
1-o-octadecyl-2-arachidonoyl-sn-glycero-3-phosphocholine	-0.741	0.755	0.006	0.005	Yes
1-phenylethanol	0.517	-0.692	0.085	0.013	Yes
1-stearoyl-2-docosahexanoyl-sn-glycero-3-phosphocholine	-0.566	0.643	0.055	0.024	Yes
3,4-dimethylbenzoic acid	0.58	-0.713	0.048	0.009	Yes
3-[(2,6-dimethylheptanoyl)oxy]-4-(trimethylammonio)butanoate	0.671	-0.664	0.017	0.018	Yes
3β-hydroxy-5-cholenoic acid	-0.636	0.622	0.026	0.031	Yes
3-methoxytyrosine	0.839	-0.811	0.001	0.001	Yes
3-phenylpropanoic acid	0.601	-0.671	0.039	0.017	No
4-guanidinobutyric acid	-0.615	0.727	0.033	0.007	Yes
6-carboxyhexanoate	0.72	-0.804	0.008	0.002	Yes
7-ketodeoxycholic acid	0.531	-0.664	0.075	0.018	Yes
8-hydroxyoctanoic acid	0.573	-0.748	0.051	0.005	Yes
Adenosine triphosphate	0.764	-0.71	0.041	0.079	Yes
Alanyltyrosine	-0.573	0.671	0.051	0.017	Yes
Butyl acrylate	0.552	-0.72	0.063	0.008	Yes
Cys-pro	-0.706	0.713	0.01	0.009	Yes
Stachydrine	0.797	-0.762	0.002	0.004	Yes
Dodecanedioic acid	0.657	-0.811	0.02	0.001	Yes
Epsilon-caprolactone	0.587	-0.699	0.045	0.011	Yes
Ethyl docosahexaenoate	-0.636	0.622	0.026	0.031	Yes
Gentisic acid	0.538	-0.594	0.071	0.042	Yes
Gln-lys	0.839	-0.818	0.001	0.001	Yes
Glutathione	-0.713	0.72	0.009	0.008	Yes
Hopantenic acid	0.671	-0.559	0.017	0.059	Yes
Hydroquinone	0.587	-0.692	0.045	0.013	Yes
Hypaphorine	0.86	-0.825	0	0.001	Yes
Inosinic acid	0.791	-0.71 2	0.048	0.059	Yes
L-glutamine	-0.678	0.643	0.015	0.024	Yes
Lycopsamine	0.853	-0.825	0	0.001	Yes
N-acetyl-l-carnosine	-0.678	0.699	0.015	0.011	Yes
N-acetyl-l-phenylalanine	-0.65	0.727	0.022	0.007	Yes
N-butyl lactate	0.545	-0.664	0.067	0.018	Yes
Succinic acid	0.594	-0.51	0.042	0.09	Yes
Succinic anhydride	0.594	-0.51	0.042	0.09	Yes
Valylproline	-0.622	0.51	0.031	0.09	Yes
Veratrole	0.608	-0.664	0.036	0.018	Yes
